# Supplementary material for: Design, Synthesis, and Biological Evaluation of a Novel VEGFR-2 Inhibitor Based on a 1,2,5-Oxadiazole-2-Oxide Scaffold with MAPK Signaling Pathway Inhibition
Source: Pharmaceuticals (Basel). 2022 Feb 18;15(2):246. doi: 10.3390/ph15020246 (PMC8880564; doi:10.3390/ph15020246)
Supplement: Supplementary file 1 [file pharmaceuticals-15-00246-s001.zip]

Archive with 1 entries (1 files):
- pharmaceuticals-1578450-supplementary.pdf
